# Supplementary material for: Effect of behavioural sleep interventions on blood pressure, heart rate, and heart rate variability in adults with poor sleep health: a systematic review, meta-analysis, and meta-regression analysis
Source: Eur Heart J Open. 2026 Jan 20;6(1):oeag006. doi: 10.1093/ehjopen/oeag006 (PMC12915584; doi:10.1093/ehjopen/oeag006)
Supplement: oeag006_Supplementary_Data [file oeag006_supplementary_data.zip]

Archive with 2 entries (2 files):
- PRISMA_2020_checklist.docx
- Supplementary-material.pdf
